# Supplementary material for: Association between Ranolazine, Ischemic Preconditioning, and Cardioprotection in Patients Undergoing Scheduled Percutaneous Coronary Intervention
Source: Medicina (Kaunas). 2024 Jan 16;60(1):166. doi: 10.3390/medicina60010166 (PMC10820875; doi:10.3390/medicina60010166)
Supplement: Supplementary file 1 [file medicina-60-00166-s001.zip]

Archive with 1 entries (1 files):
- medicina-2785714-supplementary.pdf
